# Supplementary material for: Dynamic spatial patterns of leaf traits affect total respiration on the crown scale
Source: Sci Rep. 2016 May 26;6:26675. doi: 10.1038/srep26675 (PMC4881035; doi:10.1038/srep26675)
Supplement: Supplementary Table S3 [file srep26675-s2.xls]

## Sheet: Sheet1
Table S3 One-way ANOVA in R software (the confidence band with 95%) to calculate the significant differences of I (μmol m-2 s-1) during 5:00 to 19:00 among the crown areas of C1-C10
		C1	C2	C3	C4	C5	C6	C7	C8	C9	C10
1899-12-31 05:00:00	Sunny	47.44±1.70A	46.17±2.01A	46.13±2.17A	45.12±2.11A	45.25±2.13A	44.68±2.29A	45.02±2.23A	45.76±2.23A	46.21±2.32A	43.44±2.41B
	Cloudy	42.41±1.48a	41.56±1.66a	41.30±2.01a	40.59±1.89a	40.65±1.92a	40.28±2.05a	40.45±2.22a	40.73±2.19a	41.33±2.04a	38.81±2.28b
1899-12-31 06:00:00	Sunny	111.01±9.14A	108.03±3.20A	107.93±3.14A	105.58±2.94A	105.89±3.14A	104.55±3.27A	105.35±3.31A	111.75±3.38A	108.12±3.07A	101.66±2.86B
	Cloudy	92.03±7.74a	89.55±2.99a	89.31±2.67a	87.91±2.84a	87.61±3.00a	86.72±2.63a	87.26±2.74a	93.13±3.11a	90.16±2.70a	84.24±2.79b
1899-12-31 07:00:00	Sunny	370.47±11.21A	243.44±12.26B	174.27±13.12C	152.08±12.02C	147.40±11.7C	126.67±11.84C	119.72±12.57C	111.24±12.31C	107.32±12.37C	113.33±13.57C
	Cloudy	252.54±9.45a	165.98±10.89b	118.64±12.25c	110.04±9.76c	100.20±11.26c	86.42±11.44c	74.81±10.39cd	75.22±10.62c	72.76±11.06d	77.11±11.07c
1899-12-31 08:00:00	Sunny	583.25±19.10A	384.75±8.35B	276.95±14.99C	240.40±14.52C	234.30±14.31C	201.66±12.05C	184.92±13.67C	175.38±18.15C	175.42±13.98C	178.95±13.63C
	Cloudy	354.82±17.92a	234.01±8.19b	169.12±14.07c	155.78±11.76c	142.33±13.03c	122.83±9.73d	116.45±13.00d	106.85±16.67d	103.68±13.30d	108.52±13.70d
1899-12-31 09:00:00	Sunny	711.22±16.10A	464.04±12.69B	334.79±13.16C	301.35±19.67C	284.53±22.52C	244.16±22.91C	222.35±25.06C	213.93±36.74C	215.48±34.43C	219.95±16.4C
	Cloudy	481.79±15.56a	314.18±11.54b	226.01±11.13c	210.1±17.58cd	192.35±18.02d	164.75±18.5d	153.49±22.65d	144.18±34.19d	137.99±30.86d	148.61±17.20d
1899-12-31 10:00:00	Sunny	937.25±21.14A	614.75±20.50B	439.14±15.89C	400.33±21.65C	371.41±16.18C	322.39±12.42C	292.14±16.00C	281.06±14.48C	288.24±18.39C	291.65±20.47C
	Cloudy	609.73±20.38a	402.56±18.92b	287.37±14.76c	268.24±19.79cd	243.38±16.57d	210.69±12.82d	194.89±17.03d	183.74±14.95d	174.25±18.61d	189.4±19.45d
1899-12-31 11:00:00	Sunny	1016.84±19.98A	668.70±24.33B	479.13±26.63C	417.53±31.58C	403.91±34.86CD	348.79±31.73D	308.63±24.72D	303.27±34.35D	301.06±30.85D	314.94±21.73D
	Cloudy	658.63±21.10a	434.80±25.96b	311.74±28.24c	290.45±35.02cd	263.15±34.34d	225.16±28.85d	219.37±27.38d	197.47±34.41d	189.44±28.78d	203.33±22.77d
1899-12-31 12:00:00	Sunny	1203.78±22.09A	797.21±32.73B	568.10±25.45C	513.66±37.70C	479.73±33.79C	415.14±47.28C	387.19±46.96C	360.05±41.01C	362.83±39.37D	372.15±33.53CD
	Cloudy	729.69±21.32a	484.34±34.04b	346.72±24.08c	323.57±39.23c	290.84±30.51d	252.74±50.19d	244.7±43.83d	219.39±42.75d	209.60±43.1d	226.00±33.50d
1899-12-31 13:00:00	Sunny	1430.4±32.00A	1100.24±33.13B	708.81±24.34C	592.16±31.92C	566.14±14.89C	495.25±14.23CD	433.95±15.08D	429.1±28.43D	426.25±34.88D	443.03±31.98D
	Cloudy	821.98±33.87a	630.65±35.91b	405.56±22.52c	362.61±33.09d	323.97±14.84d	284.62±13.33d	248.02±15.71e	245.78±29.81e	232.45±33.70e	254.65±34.06e
1899-12-31 14:00:00	Sunny	1113.42±19.46A	856.05±15.05B	551.82±11.02C	490.96±12.18D	435.73±11.35C	383.93±8.54C	333.47±11.69D	330.34±9.00D	334.88±9.07D	339.31±8.04D
	Cloudy	673.18±19.70a	518.90±15.75b	335.61±11.22c	298.12±11.65d	263.33±11.45d	231.80±7.95d	202.29±12.53d	200.11±9.05d	191.16±9.13d	206.19±8.06d
1899-12-31 15:00:00	Sunny	957.56±33.33A	736.21±38.13B	472.76±54.49C	390.15±62.9C	370.54±55.52C	327.67±39.42C	285.86±60.47C	283.64±42.76C	281.23±44.61C	288.96±34.49C
	Cloudy	579.12±32.92a	444.91±35.11b	284.64±55.43c	251.68±26.89d	223.73±53.91d	197.92±36.94d	172.49±60.62d	171.01±41.29d	162.44±48.36d	174.63±37.97d
1899-12-31 16:00:00	Sunny	615.16±15.12A	426.77±10.03B	376.20±20.12C	326.99±18.97C	287.30±16.99C	255.91±24.92C	265.97±17.66C	273.19±12.95C	264.67±10.62C	270.32±14.42C
	Cloudy	401.87±17.57a	279.39±11.59b	245.60±22.91c	226.85±19.97d	188.19±19.45d	167.16±28.91d	173.39±18.18d	177.95±23.72d	159.93±11.03d	176.22±14.17d
1899-12-31 17:00:00	Sunny	342.08±17.13A	238.30±23.67B	180.63±16.64C	172.59±24.86C	160.27±28.52C	141.73±24.35C	146.65±17.40C	151.92±22.60C	156.04±27.47C	151.69±30.72C
	Cloudy	255.19±18.82a	177.79±27.84b	156.44±19.37c	143.41±28.47d	119.75±29.9d	105.99±27.51d	109.09±19.6d	113.58±24.22d	101.39±31.28e	112.45±31.82de
1899-12-31 18:00:00	Sunny	107.58±10.98A	75.15±8.64B	53.94±10.25B	46.24±12.28BC	44.7±16.36C	44.32±9.4C	46.59±7.64C	47.96±8.97C	42.93±15.46C	47.63±9.67C
	Cloudy	74.29±11.06a	52.00±9.63b	45.84±10.09b	41.66±13.79bc	35.23±17.39c	30.67±9.28c	32.19±9.00c	33.26±9.30c	29.82±17.71c	33.04±10.16c
1899-12-31 19:00:00	Sunny	20.34±2.98A	12.41±9.92B	11.27±2.88B	9.58±2.24B	8.42±3.07B	8.83±2.23B	8.99±1.69B	8.14±1.21B	8.99±1.20B	8.99±13.18B
	Cloudy	13.69±3.58a	9.53±2.50a	8.36±2.82a	7.62±2.30a	6.49±2.92a	5.66±3.27a	5.97±4.07a	6.09±3.25a	5.48±4.01a	6.05±4.30a
Identical letters (capital letters for sunny conditions, case letters for cloudy conditions) indicate homogeneous groups without statistically significant differences (p>0.05). All values are means ± SE; n=120
