# Supplementary material for: Dynamic spatial patterns of leaf traits affect total respiration on the crown scale
Source: Sci Rep. 2016 May 26;6:26675. doi: 10.1038/srep26675 (PMC4881035; doi:10.1038/srep26675)
Supplement: Supplementary Table S4 [file srep26675-s3.xls]

## Sheet: Sheet1
Table S4 One-way ANOVA in R software (the confidence band with 95%) to calculate the significant differences of T (oC) during 8:00 to 16:00 of a day among the crown areas of C1-C10.
		C1	C2	C3	C4	C5	C6	C7	C8	C9	C10
8:00h	Sunny	26.39±0.41A	25.38±0.48B	24.33±0.19C	23.88±0.28C	23.78±0.19C	23.83±0.20C	23.72±0.18C	23.68±0.16C	23.53±0.14C	23.34±0.13C
	Cloudy	18.91±0.046a	18.86±0.041a	1`8.91±0.036a	18.84±0.037a	18.94±0.033a	18.92±0.044a	18.94±0.041a	18.92±0.04a	18.98±0.036a	19.1±0.031a
1899-12-31 09:00:00	Sunny	28.47±0.24A	27.1±0.29B	26.2±0.097C	25.67±0.05C	25.3±0.60C	24.91±0.69C	24.93±0.78C	24.88±0.71C	24.65±0.73C	24.16±0.55C
	Cloudy	19.11±0.13a	19.1±0.13a	19.21±0.14a	19.09±0.14a	19.14±0.12a	19.09±0.13a	19.11±0.12a	19.08±0.12a	19.13±0.12a	19.2±0.10a
1899-12-31 10:00:00	Sunny	29.91±0.50A	28.02±0.24B	27.22±0.56C	27.11±0.64C	26.98±0.39C	26.24±0.34C	26.62±0.38C	26.27±0.43C	26.17±0.30C	25.52±0.31D
	Cloudy	19.52±0.19a	19.56±0.23a	19.75±0.27a	19.55±0.20a	19.51±0.13a	19.37±0.090a	19.41±0.09a	19.36±0.094a	19.42±0.09a	19.43±0.093a
1899-12-31 11:00:00	Sunny	30.45±0.20A	29.56±0.34B	28.43±0.22C	28.13±0.13C	27.75±0.31C	26.94±0.25CD	26.99±0.23CD	26.88±0.18D	26.68±0.21D	25.93±0.34D
	Cloudy	19.52±0.081a	19.53±0.084a	19.64±0.08a	19.47±0.057a	19.48±0.044a	19.43±0.06a	19.46±0.052a	19.41±0.049a	19.48±0.04a	19.56±0.051a
1899-12-31 12:00:00	Sunny	31.55±0.49A	30.28±0.28B	29.87±0.36C	29.14±0.52C	28.62±0.58C	27.57±0.41C	27.57±0.37C	27.84±0.69C	27.51±0.52C	26.68±0.33D
	Cloudy	19.66±0.067b	19.61±0.053b	19.76±0.062a	19.56±0.048b	19.56±0.05b	19.55±0.06b	19.56±0.057b	19.48±0.059b	19.56±0.06b	19.65±0.045b
1899-12-31 13:00:00	Sunny	32.5±0.16A	31.12±0.18B	30.71±0.24C	29.36±0.28CD	28.36±0.21D	27.7±0.15D	27.76±0.13D	28.29±0.23D	27.72±0.22D	27.04±0.099D
	Cloudy	20.4±0.38a	20.09±0.24a	20.2±0.23a	20.03±0.23a	19.92±0.14a	19.98±0.15a	20.11±0.21a	19.83±0.12a	19.93±0.14a	19.97±0.12a
1899-12-31 14:00:00	Sunny	31.52±0.24A	30.04±0.30B	28.43±0.29C	28.63±0.43C	28.05±0.23C	27.62±0.18C	27.84±0.18C	27.89±0.23C	27.45±0.15C	27.04±0.13C
	Cloudy	20.77±0.091a	20.29±0.11b	20.43±0.10b	20.26±0.056b	20.09±0.074b	20.13±0.058b	20.31±0.054b	19.93±0.06c	20.09±0.059b	20.08±0.04b
1899-12-31 15:00:00	Sunny	30.87±0.38A	29.14±0.23B	28.65±0.38C	28.55±0.35C	28.27±0.30C	27.91±0.23C	28.31±0.36C	27.93±0.25C	27.81±0.27CD	27.37±0.23D
	Cloudy	21.39±0.78a	20.93±1.00a	20.89±0.72a	20.76±0.54ab	20.63±0.50b	20.61±0.41b	20.78±0.40a	20.57±0.49b	20.57±0.43b	20.32±0.22b
1899-12-31 16:00:00	Sunny	28.29±0.36A	27.98±0.39B	27.92±0.30B	27.87±0.32B	27.72±0.25B	27.59±0.23BC	27.55±0.24C	27.51±0.30C	27.47±0.28CD	27.16±0.18D
	Cloudy	22.27±0.47a	22.26±0.51a	21.92±0.43a	21.5±0.34a	21.44±0.26a	21.57±0.26a	21.41±0.20a	21.32±0.20a	21.36±0.16a	20.77±0.12b
Identical letters (capital letters for sunny conditions, case letters for cloudy conditions) indicate homogeneous groups without statistically significant differences (p>0.05). All values are means ± SE; n=120.
