# Supplementary material for: Dynamic spatial patterns of leaf traits affect total respiration on the crown scale
Source: Sci Rep. 2016 May 26;6:26675. doi: 10.1038/srep26675 (PMC4881035; doi:10.1038/srep26675)
Supplement: Supplementary Table S5 [file srep26675-s4.xls]

## Sheet: Sheet1
Table S5 One-way ANOVA in R software (the confidence band with 95%) to calculate the significant differences of T (oC) during 17:00 to 7:00 of a day among the crown areas of C1-C10.
		C1	C2	C3	C4	C5	C6	C7	C8	C9	C10
1899-12-31	Sunny	20.82±0.04A	20.75±0.04A	20.74±0.03A	20.64±0.03A	20.8±0.03A	20.79±0.03A	20.81±0.03A	20.83±0.03A	20.84±0.02A	20.52±0.02A
	Cloudy	19.5±0.47a	18.58±0.41a	18.54±0.42a	19.2±0.47a	19.54±0.48a	19.59±0.48a	19.57±0.49a	19.68±0.52a	19.73±0.51a	19.96±0.48a
1899-12-31 01:00:00	Sunny	20.7±0.07A	20.63±0.07A	20.64±0.06A	20.55±0.06A	20.7±0.06A	20.68±0.06A	20.7±0.06A	20.71±0.06A	20.74±0.05A	20.48±0.05A
	Cloudy	18.38±0.65a	17.55±0.7a	17.39±0.63a	18.04±0.61a	18.36±0.6a	18.38±0.58a	18.41±0.61a	18.47±0.6a	18.53±0.56a	18.79±0.55a
1899-12-31 02:00:00	Sunny	20.54±0.07A	20.47±0.07A	20.49±0.06A	20.43±0.05A	20.58±0.06A	20.55±0.07A	20.56±0.07A	20.57±0.07A	20.61±0.07A	20.38±0.06A
	Cloudy	17.93±0.38a	17.13±0.26a	16.9±0.24a	17.47±0.23a	17.74±0.2a	17.8±0.22a	17.77±0.19a	17.77±0.18a	17.84±0.16a	18.12±0.15a
1899-12-31 03:00:00	Sunny	20.42±0.03A	20.35±0.04A	20.37±0.03A	20.34±0.03A	20.47±0.02A	20.43±0.02A	20.44±0.02A	20.45±0.02A	20.49±0.02A	20.29±0.02A
	Cloudy	16.79±0.4a	16.06±0.41a	15.87±0.38a	16.5±0.4a	16.84±0.38a	16.86±0.37a	16.89±0.35a	16.92±0.34a	17.02±0.33a	17.32±0.36a
1899-12-31 04:00:00	Sunny	20.32±0.05A	20.24±0.05A	20.26±0.05A	20.26±0.04A	20.39±0.03A	20.35±0.04A	20.37±0.04A	20.38±0.04A	20.41±0.04A	20.24±0.04A
	Cloudy	15.98±0.25a	15.26±0.18a	15.04±0.16a	15.63±0.12a	15.92±0.11a	15.98±0.14a	15.98±0.13a	15.98±0.12a	16.07±0.12a	16.33±0.15a
1899-12-31 05:00:00	Sunny	20.18±0.07A	20.05±0.09A	20.11±0.1A	20.16±0.07A	20.31±0.05A	20.26±0.05A	20.28±0.04A	20.28±0.04A	20.34±0.03A	20.17±0.03A
	Cloudy	15.96±0.31a	15.26±0.27a	15.03±0.24a	15.57±0.23a	15.86±0.2a	15.93±0.2a	15.93±0.19a	15.91±0.17a	15.99±0.16a	16.25±0.16a
1899-12-31 06:00:00	Sunny	21.54±0.89A	21.44±0.88A	21.37±0.73A	21.19±0.63A	21.19±0.55A	21.38±0.79A	21.26±0.67A	21.18±0.65A	21.08±0.53A	20.88±0.57A
	Cloudy	17.85±0.79a	17.48±1.04a	17.23±1.28a	17.42±1.07a	17.57±1.05a	17.66±0.99a	17.64±1.01a	17.58±1.04a	17.64±1.07a	17.82±1.11a
1899-12-31 07:00:00	Sunny	24.3±0.71A	24.37±0.85A	24.09±0.9A	23.44±0.69A	23.19±0.63A	23.52±0.46A	23.26±0.49A	23.17±0.5A	22.93±0.52A	22.71±0.41A
	Cloudy	18.83±0.15a	18.78±0.14a	18.83±0.13a	18.75±0.13a	18.86±0.13a	18.84±0.14a	18.86±0.13a	18.83±0.14a	18.9±0.12a	19.08±0.08a
…		…	…	…	…	…	…	…	…	…	…
1899-12-31 17:00:00	Sunny	27.97±0.31A	27.56±0.28A	27.61±0.3A	27.44±0.38A	27.34±0.34A	27.1±0.27A	27.03±0.25A	27.03±0.21A	27.08±0.2A	26.88±0.17A
	Cloudy	21.89±0.17a	21.84±0.21a	21.72±0.19a	21.31±0.11a	21.34±0.09a	21.53±0.09a	21.4±0.08a	21.31±0.09a	21.41±0.08a	20.77±0.07a
1899-12-31 18:00:00	Sunny	26.53±0.68A	26.1±0.75A	25.76±0.85A	25.77±0.6A	26.04±0.49A	26.09±0.39A	26.08±0.41A	26.16±0.38A	26.18±0.4A	26.11±0.34A
	Cloudy	21.39±0.19a	21.29±0.23a	21.28±0.2a	21.07±0.13a	21.18±0.11a	21.32±0.13a	21.24±0.11a	21.18±0.09a	21.3±0.09a	20.75±0.06a
1899-12-31 19:00:00	Sunny	23.73±0.64A	23.03±0.67A	22.64±0.64A	23.3±0.54A	23.86±0.51A	24.18±0.45A	24.15±0.45A	24.32±0.46A	24.36±0.46A	24.58±0.42A
	Cloudy	20.93±0.07a	20.77±0.09a	20.78±0.08a	20.72±0.05a	20.84±0.05a	20.95±0.07a	20.9±0.06a	20.88±0.05a	20.96±0.06a	20.49±0.04a
1899-12-31 20:00:00	Sunny	23.32±0.54A	22.61±0.56A	22.24±0.54A	23.04±0.45A	23.54±0.44A	23.89±0.55A	23.83±0.51A	23.92±0.45A	23.88±0.4A	24.11±0.4A
	Cloudy	20.92±0.06a	20.83±0.06a	20.84±0.05a	20.73±0.05a	20.84±0.05a	20.91±0.05a	20.87±0.05a	20.85±0.04a	20.91±0.03a	20.43±0.03a
1899-12-31 21:00:00	Sunny	20.62±0.69A	19.69±0.58A	19.56±0.69A	20.29±0.67A	20.66±0.72A	20.65±0.7A	20.67±0.68A	20.85±0.74A	21±0.73A	21.44±0.69A
	Cloudy	21.07±0.05a	20.99±0.05a	20.97±0.05a	20.86±0.05a	20.95±0.05a	21.02±0.06a	20.98±0.05a	20.95±0.05a	20.99±0.05a	20.46±0.03a
1899-12-31 22:00:00	Sunny	21.03±1.07A	20.37±1.07A	19.94±1.01A	20.74±0.94A	21.23±0.95A	21.72±1.08A	21.64±1.01A	21.65±1A	21.59±0.9A	21.97±0.79A
	Cloudy	20.98±0.03a	20.91±0.03a	20.89±0.02a	20.78±0.03a	20.87±0.02a	20.92±0.03a	20.9±0.03a	20.88±0.04a	20.9±0.04a	20.42±0.06a
1899-12-31 23:00:00	Sunny	22.82±0.87A	22.11±0.99A	21.96±0.84A	22.6±0.77A	22.94±0.75A	23.1±0.89A	23.05±0.87A	23.06±0.83A	22.99±0.78A	23.11±0.86A
	Cloudy	20.95±0.05a	20.87±0.05a	20.85±0.05a	20.74±0.04a	20.88±0.03a	20.89±0.04a	20.9±0.03a	20.91±0.02a	20.92±0.02a	20.52±0.04a
Identical letters (capital letters for sunny conditions, case letters for cloudy conditions) indicate homogeneous groups without statistically significant differences (p>0.05). All values are means ± SE; n=36.
