# Supplementary material for: Dynamic spatial patterns of leaf traits affect total respiration on the crown scale
Source: Sci Rep. 2016 May 26;6:26675. doi: 10.1038/srep26675 (PMC4881035; doi:10.1038/srep26675)
Supplement: Supplementary Table S6 [file srep26675-s5.xls]

## Sheet: Sheet1
Table S6 One-way ANOVA in R software (the confidence band with 95%) to calculate the significant differences of T (oC) during 8:00 to 16:00 of a day among the sub-areas of s1, s2, s3, and s4
	s1	s2	s3	s4
1899-12-31 08:00:00	25.16±0.15a	24.44±0.082b	24.11±0.15c	23.96±0.10c
1899-12-31 09:00:00	26.98±0.16a	26.14±0.091b	25.81±0.16c	25.70±0.10c
1899-12-31 10:00:00	28.01±0.17a	27.65±0.093b	27.27±0.17c	27.11±0.10c
1899-12-31 11:00:00	29.57±0.17a	28.71±0.099b	28.42±0.19c	28.22±0.09c
1899-12-31 12:00:00	30.14±0.17a	29.74±0.11b	29.51±0.19b	29.35±0.095bc
1899-12-31 13:00:00	31.00±0.19a	30.61±0.10b	30.16±0.19c	29.35±0.095d
1899-12-31 14:00:00	30.12±0.20a	29.36±0.10b	28.75±0.20c	28.63±0.095c
1899-12-31 15:00:00	29.2±0.23a	28.71±0.108b	28.62±0.21bc	28.6±0.096c
1899-12-31 16:00:00	27.95±0.25a	27.92±0.11a	27.86±0.21a	27.98±0.094a
Identical letters indicate homogeneous groups without statistically significant differences (p>0.05). All values are means ± SE; n=36.
