# Supplementary material for: Dynamic spatial patterns of leaf traits affect total respiration on the crown scale
Source: Sci Rep. 2016 May 26;6:26675. doi: 10.1038/srep26675 (PMC4881035; doi:10.1038/srep26675)
Supplement: Supplementary Table S7 [file srep26675-s6.xls]

## Sheet: Sheet1
Table S7 One-way ANOVA in R software (the confidence band with 95%) to calculate the significant differences of RH (%) among the crown areas of C1-C10.
		C1	C2	C3	C4	C5	C6	C7	C8	C9	C10
1899-12-31	Sunny	62.47±0.79A	65.22±0.94A	64.12±0.97A	62.5±1.18A	62.39±0.96A	62.08±0.45A	62.37±0.85A	64.46±0.75A	64.7±0.79A	63.86±0.8A
	Cloudy	67.59±1.33a	69.26±1.03a	68.79±0.86a	67.66±1.15a	67.33±1.09a	66.76±0.8a	67.03±1.15a	68.23±1.05a	68.54±1.02a	67.7±0.92a
1899-12-31 01:00:00	Sunny	65.41±1.01A	68.3±0.85A	67.56±1.05A	65.92±1.03A	65.49±0.99A	65.07±0.95A	65.31±0.99A	66.99±1.06A	67.31±1.05A	66.39±1.17A
	Cloudy	68.94±1.86a	70.27±1.63a	69.93±1.82a	68.52±1.94a	67.79±1.65a	67.34±1.29a	67.38±1.83a	68.99±1.76a	69.41±1.84a	68.7±1.74a
1899-12-31 02:00:00	Sunny	65.37±0.76A	68.56±0.83A	68±0.78A	65.82±0.8A	65.24±0.62A	65.28±0.53A	64.67±0.48A	66.41±0.53A	66.68±0.47A	65.83±0.47A
	Cloudy	75.54±2.08a	76.25±2.09a	75.85±2.28a	74.97±2.33a	74.39±2.34a	73.23±2.22a	74.1±2.21a	75.34±2.16a	75.51±2.13a	74.48±2.07a
1899-12-31 03:00:00	Sunny	67.93±0.57A	70.7±0.54A	70.15±0.62A	68.06±0.74A	67.31±0.9A	66.73±0.8A	66.55±1.15A	68.21±1.04A	68.46±1.04A	67.64±0.85A
	Cloudy	76.72±0.72a	77.75±0.63a	78.12±0.67a	76.1±0.96a	75.18±0.89a	74.66±0.68a	74.39±0.91a	75.33±0.73a	75.56±0.75a	74.8±0.67a
1899-12-31 04:00:00	Sunny	67.58±1.49A	69.61±1.47A	68.84±1.61A	67.32±1.68A	67.27±1.52A	67.69±1.1A	67.11±1.34A	68.73±1.46A	69.07±1.35A	68.5±1.33A
	Cloudy	78.52±0.43a	79.13±0.51a	79.53±0.47a	78.11±0.58a	77.05±0.6a	75.8±0.51a	76.23±0.73a	77.24±0.52a	77.32±0.49a	76.6±0.44a
1899-12-31 05:00:00	Sunny	65.87±0.75A	68.23±0.92A	67.74±1.05A	66.26±1.13A	66.1±0.94A	66.74±0.53A	65.58±0.89A	67.29±0.84A	67.59±0.91A	67.31±0.91A
	Cloudy	78.03±1.1a	78.86±1.15a	78.81±0.74a	77.86±0.75a	77.56±0.77a	77.25±0.76a	77.16±0.92a	78.34±1.09a	78.52±1.08a	78.2±1.38a
1899-12-31 06:00:00	Sunny	66.99±1.16A	69.36±1.24A	68.31±1.13A	66.98±0.98A	66.93±0.86A	67.46±0.7A	66.6±0.77A	68.29±0.93A	68.62±0.91A	68.44±1.05A
	Cloudy	82.48±2.46a	82.19±1.72a	82.8±1.98a	81.78±1.7a	82.77±1.65a	80.78±0.78a	81.33±1.18a	82.29±1.22a	82.58±1.18a	82.39±1.1a
1899-12-31 07:00:00	Sunny	61.21±4.7A	64.31±4.16A	63.22±4.01A	63.91±2.9A	65.07±2.27A	66.67±1.51A	65.23±2.02A	66.66±2.07A	66.91±2.03A	67.27±1.84A
	Cloudy	73.67±2.14a	75.85±2.09a	75.48±2.23a	75.85±1.82a	76.52±1.68a	76.92±1.29a	76.72±1.44a	77.37±1.08a	77.68±1.18a	77.88±1.09a
1899-12-31 08:00:00	Sunny	56.63±2.4A	59.87±1.74A	60.74±3.53A	62.48±3.59A	63.87±3.33A	66.99±4.59A	65.1±4A	66.12±3.17A	65.8±3.16A	67.73±3.96A
	Cloudy	64.75±3.58a	67.54±3.17a	67.84±2.97a	71.03±2.52a	72.38±2.17a	73.87±1.84a	73.69±2.07a	74.85±1.88a	74.92±2.1a	75.82±1.82a
1899-12-31 09:00:00	Sunny	51.32±3.37A	53.41±3.2A	58.76±3.38A	60.59±2.79A	62.06±2.59A	65.58±2.65A	62.55±2.8A	64.95±2.19A	65.15±1.94A	67.3±2.07A
	Cloudy	66.14±8.52a	66.29±5.74a	66.07±4.68a	69.36±3.27a	70.9±2.45a	72.21±1.48a	72.17±1.93a	72.78±1.84a	73±1.9a	73.83±1.66a
1899-12-31 10:00:00	Sunny	42.86±3.34A	48.47±3.11A	43.83±5.67A	53.2±4.52A	56.05±3.04A	59.46±2.91A	58.25±2.86A	58.78±2.97A	59.74±2.93A	62.2±2.97A
	Cloudy	53.98±5.43a	59.63±4.8a	53.01±7.97a	62.56±4.37a	65.62±3.13a	67.49±2.34a	67.59±2.83a	68.66±2.75a	69.07±2.67a	70.33±2.42a
1899-12-31 11:00:00	Sunny	34.79±2.43A	41.35±2.9A	32±2.37A	37.06±3.66A	44.33±4.25A	47.6±4.5A	44.76±4.7A	47.3±3.55A	47.8±3.7A	50.65±3.59A
	Cloudy	44.86±1.63a	51.59±1.77a	40.42±1.98a	47.85±3.3a	55.96±3.71a	59.11±2.84a	57.27±3.43a	60.46±2.48a	60.75±2.78a	62.78±2.48a
1899-12-31 12:00:00	Sunny	31.12±1.93A	38.19±2.49A	34.08±2.72A	32.12±2.38A	38.86±2.67A	41.45±2.62A	40.92±2.78A	41.58±1.98A	42.78±2.21A	44.63±2.35A
	Cloudy	44.82±2.24a	52.42±2.26a	45.24±3.85a	48.01±2.5a	53.39±1.44a	55.49±1.24a	55.65±1.32a	57.28±1.62a	57.86±1.61a	59.46±1.48a
1899-12-31 13:00:00	Sunny	30.11±2.1A	37.56±2.84A	33.3±1.97A	30.32±3.04A	33.71±1.74A	36.63±2.27A	36.43±2.38A	38.08±2.76A	38.91±2.82A	40.81±2.86A
	Cloudy	50.15±5.27a	57.03±4.23a	52.35±4.43a	53.35±4.12a	55.09±3.22a	55.27±1.91a	55.83±2.33a	57.97±2.5a	58.34±2.5a	59.48±2.24a
1899-12-31 14:00:00	Sunny	33.33±1.95A	37.43±2.12A	33.36±2.05A	32.26±2.64A	34.17±1.68A	34.98±1.51A	34.93±1.58A	37.43±1.78A	38.05±1.95A	39.78±2.11A
	Cloudy	79.01±15.9a	81.64±14.25a	78.28±15.12a	75.78±13.34a	75.65±13.94a	75.35±15.86a	74.05±13.28a	76.28±13a	76.17±12.44a	79.76±15.19a
1899-12-31 15:00:00	Sunny	35±1.18A	37.58±1.89A	34.06±2.3A	35.14±1.87A	36.41±1.78A	37.37±1.84A	37.14±1.82A	39.18±1.38A	39.99±1.46A	41.53±1.61A
	Cloudy	95.2±0.8a	95.25±1.92a	95.81±2.2a	90.91±2.35a	93.17±2.78a	98.14±0.6a	90.38±1.43a	88.76±1.91a	88.21±2.24a	99.04±0.61a
1899-12-31 16:00:00	Sunny	33.94±1.89A	35.09±2.61A	31.27±2.54A	33.41±2.11A	34.45±2.1A	35.57±1.72A	35.25±1.99A	37.65±1.97A	37.75±2.05A	39.65±2.09A
	Cloudy	89.95±2.9a	82±4.89a	84.73±4.76a	81.34±3.74a	81.8±3.62a	98.71±0.34a	83.8±3.18a	82.16±2.43a	81.39±2.3a	99.04±0.76a
1899-12-31 17:00:00	Sunny	36.01±1.67A	38.24±1.65A	35.51±1.3A	35.41±1.5A	36.5±1.4A	37.28±1.36A	37.23±1.65A	39.38±1.77A	40.19±1.8A	40.8±1.93A
	Cloudy	75.67±4.87a	74.81±1.52a	72.45±3.02a	73.87±1.81a	74.34±1.93a	86.56±9.53a	75.82±1.97a	76.73±1.6a	76.61±1.63a	85.39±6.26a
1899-12-31 18:00:00	Sunny	40.84±6.65A	43.03±6.54A	39.55±6.41A	38.84±6.14A	39.61±5.76A	39.92±5.12A	39.64±5.55A	42.93±5.44A	43.58±5.21A	43.78±5.02A
	Cloudy	74.77±2.89a	76.32±2.59a	75.02±2.9a	74.5±2.21a	74.45±1.65a	76.31±0.96a	74.77±1.27a	75.64±1.23a	75.68±1.26a	79.11±0.89a
1899-12-31 19:00:00	Sunny	50.69±0.84A	52.9±0.96A	50.44±0.88A	49.36±1.01A	49.4±1.28A	49.21±0.86A	49.33±0.99A	51.72±0.92A	52.03±0.92A	51.78±0.9A
	Cloudy	75.67±0.64a	76.98±0.89a	76.68±0.91a	75.03±0.81a	74.71±0.7a	75.72±0.69a	74.4±0.8a	75.05±0.72a	75.19±0.71a	77.64±0.9a
1899-12-31 20:00:00	Sunny	51.59±0.73A	53.62±0.79A	51.53±0.75A	50.28±0.75A	50.62±0.68A	50.76±0.68A	50.02±0.72A	52.42±0.73A	52.73±0.71A	52.35±0.72A
	Cloudy	77.46±0.51a	78.36±0.46a	78.32±0.44a	76.92±0.55a	76.37±0.59a	76.81±0.65a	75.89±0.86a	76.75±0.77a	76.95±0.82a	78.67±0.99a
1899-12-31 21:00:00	Sunny	57.22±1.78A	59.2±1.7A	57.22±1.87A	56.11±1.9A	56.21±1.83A	56.21±1.75A	55.63±1.74A	57.99±1.65A	58.3±1.67A	57.85±1.66A
	Cloudy	77.89±1.32a	78.91±1.31a	78.84±1.31a	77.45±1.4a	76.8±1.15a	77±0.83a	76.23±1.2a	77.19±1.23a	77.47±1.29a	78.81±1.34a
1899-12-31 22:00:00	Sunny	62.91±1.57A	64.61±1.56A	63.27±1.79A	62.2±1.83A	62.02±1.78A	61.42±1.46A	61.4±1.91A	63.21±1.7A	63.49±1.71A	62.83±1.56A
	Cloudy	81.89±0.57a	82.36±0.47a	82.92±0.61a	81.86±0.85a	80.76±0.97a	80.21±0.81a	80.17±1.1a	80.88±0.96a	81.15±0.78a	81.99±0.63a
1899-12-31 23:00:00	Sunny	64.62±0.86A	66.41±0.78A	65.38±0.78A	64.12±0.71A	63.9±0.58A	63.61±0.47A	63.45±0.73A	64.92±0.72A	65.16±0.76A	64.45±0.76A
	Cloudy	83.16±1.16a	83.99±1.1a	84.17±0.85a	83.26±0.79a	82.89±0.78a	83.08±0.85a	82.62±0.66a	83.29±0.75a	83.51±0.71a	84.13±0.73a
Identical letters (capital letters for sunny conditions, case letters for cloudy conditions) indicate homogeneous groups without statistically significant differences (p>0.05). All values are means ± SE; n=36.
