# Supplementary material for: Dynamic spatial patterns of leaf traits affect total respiration on the crown scale
Source: Sci Rep. 2016 May 26;6:26675. doi: 10.1038/srep26675 (PMC4881035; doi:10.1038/srep26675)
Supplement: Supplementary Table S8 [file srep26675-s7.xls]

## Sheet: Sheet1
Table S8 One-way ANOVA in R software (the confidence band with 95%) to calculate the significant differences of Cair (mmol mol-1) among the crown areas of C1-C10.
		C1	C2	C3	C4	C5	C6	C7	C8	C9	C10
1899-12-31	Sunny	384.62±15.14A	397.1±14.06A	382.31±15.61A	403.62±17.19A	391.15±19.51A	395.8±22.08A	391.37±18.21A	394.22±20.96A	390.59±16.88A	391.5±15.73A
	Cloudy	384.88±17.14a	399.89±19.57a	388.67±17.46a	404.59±16a	392.36±18.02a	401.93±16.8a	393.28±14.39a	397.11±11.54a	392.51±12.55a	393.48±10.68a
1899-12-31 01:00:00	Sunny	386.3±13.09A	391±12.19A	391.5±14.41A	392.3±17.04A	389.5±18.58A	388.5±18.64A	388.8±13.22A	389.5±22.19A	378.6±13.79A	381.6±12.89A
	Cloudy	390.64±18.69a	392.09±19.91a	396.97±17.44a	395.02±13.61a	395.66±13.34a	390.57±17.5a	393.6±14.09a	394.78±12.18a	379.4±12.13a	384.59±11.66a
1899-12-31 02:00:00	Sunny	394.5±10.96A	396.8±13.01A	398.9±13.79A	390.2±13.58A	388.4±19.14A	397.9±13.08A	380.2±10.68A	398.3±16.12A	389.4±9.8A	389.5±13.14A
	Cloudy	394.73±20.37a	399.14±21.22a	400.97±16.62a	395.91±12.19a	391.87±9.47a	403.64±13.48a	384.08±10.32a	403.45±12.65a	390.42±12.85a	390.1±8.88a
1899-12-31 03:00:00	Sunny	400.2±12.47A	402.2±9.24A	408.1±13.38A	398.5±10.38A	396.6±15.3A	394.2±12.7A	402±9.49A	401.9±12.99A	400.6±9.98A	405.4±9.45A
	Cloudy	406.39±20.69a	408.1±21.85a	413.84±13.38a	399.59±12.04a	400.76±7.21a	394.63±13.97a	402.38±8.07a	408.46±10.79a	405.68±12.61a	411.92±6.37a
1899-12-31 04:00:00	Sunny	412.2±10.62A	415.3±9.59A	398.6±15.85A	399.5±8.64A	405.6±15.63A	410.1±13.15A	411.5±10.22A	412.9±10.62A	405.6±11.19A	406.2±8.56A
	Cloudy	414.17±24.27a	420.3±25.32a	401.63±13.93a	399.53±11.76a	405.68±8.38a	413.13±13.21a	413.2±7.63a	419.63±11.33a	407.54±13.74a	408.08±6.64a
1899-12-31 05:00:00	Sunny	420.4±12.16A	418.2±10.55A	417.6±14.73A	423±9.88A	421.5±17.82A	421.5±11.28A	421.2±10.7A	420.5±9.3A	420.5±11.26A	421.2±7.82A
	Cloudy	421.21±20.8a	423.69±27.31a	419.05±11.16a	427.11±10.89a	428.02±8.05a	426.67±11.78a	425.84±8.25a	423.37±12.21a	421.56±15.67a	427.76±5.89a
1899-12-31 06:00:00	Sunny	420.38±10.71A	415.57±11.38A	416.81±17A	421.49±8.88A	419.27±21.38A	421.29±9.15A	417.44±11.11A	417.79±7.96A	417.14±9.45A	418.57±8.28A
	Cloudy	426.65±21.94a	416.28±24.94a	420.59±11.04a	424.15±11.86a	419.46±8.41a	425.96±14.13a	419.9±6.88a	421.25±13.56a	419.45±16.28a	421.3±6.23a
1899-12-31 07:00:00	Sunny	419.68±10.33A	411.3±12.96A	412.63±18.21A	416.3±9.62A	414.44±23.87A	416.56±9.19A	411.21±9.16A	410.24±8.73A	411.08±8.41A	413.55±6.94A
	Cloudy	420.05±17.77a	412.67±29.47a	410.86±8.98a	420±11.89a	421.25±8.12a	416.21±15.65a	415.64±7.57a	415.39±12.19a	417.23±19.16a	417.74±6a
1899-12-31 08:00:00	Sunny	415.31±9.86A	406.92±12.8A	407.25±14.84A	410.76±7.98A	409.33±27.73A	409.47±8.59A	404.77±10.72A	406.12±8.12A	404.38±8.77A	407.62±5.56A
	Cloudy	414.9±21.01a	409.76±27.9a	410.97±7.97a	412.83±10.59a	407.58±7.83a	412.3±18.5a	411.69±7.07a	406.37±12.85a	412.19±20.47a	407.35±7.04a
1899-12-31 09:00:00	Sunny	411.04±9.49A	401.66±13.11A	403.03±12.08A	404.43±7.31A	402.11±22.92A	405.33±6.99A	399.21±10.73A	400.15±7.4A	398.8±7.67A	401.01±5.13A
	Cloudy	412.51±24.09a	405.42±31.52a	404.5±8.76a	406.17±10.24a	400.7±7.01a	402.78±21.3a	402.56±6.09a	401.68±12.98a	408.31±21.36a	404.57±6.73a
1899-12-31 10:00:00	Sunny	406±9.74A	394.07±11.37A	396.48±9.87A	400.13±7.14A	396.94±27.04A	397.71±7.45A	394.7±10.2A	394.8±7.38A	393.99±7.95A	395.1±5.45A
	Cloudy	406.14±23.33a	404.14±34.83a	398.83±7.85a	399.98±10.98a	397.61±7.86a	402.32±20.68a	405.36±6.86a	402.22±12.85a	400.05±24.05a	400.54±6.49a
1899-12-31 11:00:00	Sunny	399.98±8.55A	386.87±12.94A	391.02±10.77A	395.42±5.72A	391.91±25.3A	391.85±6.33A	388.19±11.95A	390.63±6.97A	388.91±7.6A	389.2±6.37A
	Cloudy	403.97±24.05a	394.07±28.86a	395.38±8.82a	399.44±13.17a	395.37±8.95a	392.99±22.91a	401.18±7.91a	399.06±11.33a	396.25±28.81a	397.83±6.45a
1899-12-31 12:00:00	Sunny	393.77±8.82A	380.1±12.39A	383.76±11.43A	390.75±5.69A	384.65±21.17A	386.88±7.05A	382.42±10.56A	386.61±7.32A	384.95±8.51A	384.75±6.96A
	Cloudy	399.52±28.36a	388.98±33.89a	388.82±10.42a	389.4±11.22a	387.35±9.3a	391.97±27.19a	396.48±8.27a	387.3±10.83a	392.75±23.67a	390.84±7.09a
1899-12-31 13:00:00	Sunny	386.32±9.79A	376.06±14.39A	378.32±11.27A	385.7±4.87A	378.03±19.58A	380.88±6.86A	377.76±12.25A	380.68±7.02A	378.75±8.09A	379.37±6.69A
	Cloudy	393.85±26.88a	385.68±30.25a	383±11.6a	381.85±9.02a	382.17±7.54a	382.49±29.67a	388.23±7.9a	383.26±10.71a	384.78±22.42a	380.76±6.12a
1899-12-31 14:00:00	Sunny	380.89±8.97A	369.84±11.66A	372.95±12.64A	380.77±4.57A	372.86±19.45A	375.67±7.8A	373.85±12.57A	373.47±5.95A	372.06±8.29A	372.77±5.67A
	Cloudy	385.12±24.59a	381.08±27.97a	375.24±12.88a	381.76±10.67a	379.32±6.42a	378.25±33.84a	383.33±7.74a	383.2±12.57a	382.02±25.18a	379.2±5.24a
1899-12-31 15:00:00	Sunny	374.16±7.64A	365.19±10.81A	369.09±12.33A	373.93±5.19A	367.36±21.59A	370.53±9.23A	370.1±11.22A	369.4±5.83A	368.25±8.26A	366.9±6.7A
	Cloudy	377.06±23.59a	375.31±26.46a	372.57±14.66a	375.82±10.65a	375.48±5.5a	373.19±35.24a	379.12±7.41a	374.21±11.33a	375.04±25.45a	374.24±5.75a
1899-12-31 16:00:00	Sunny	367.86±6.92A	360.78±11.21A	364.52±10.68A	368.28±5.88A	360.82±20.34A	363.5±10.04A	366.35±12.89A	362.57±4.82A	364.07±7.57A	362.09±6.96A
	Cloudy	371.45±25.09a	366.51±28.49a	365.26±14.18a	371.53±9.88a	367.42±6.19a	366.73±40.65a	367.21±7.24a	371.75±11.04a	370.79±22.34a	369.68±6.17a
1899-12-31 17:00:00	Sunny	360.5±8A	365.6±13.27A	359.5±12.81A	364.3±5.59A	365.2±18.79A	366.6±10A	358.2±14.66A	360±5.44A	364.2±8.87A	362.8±7.58A
	Cloudy	365.98±29.96a	374.57±29.24a	367.08±11.49a	372.28±10.25a	371.86±6.71a	370.34±39.47a	363.47±8.3a	364.3±9.74a	372.28±22.51a	369.85±5.36a
1899-12-31 18:00:00	Sunny	369.77±8.4A	372.05±13.04A	363.28±11.15A	370.03±6.02A	372.82±19.85A	374.59±8.53A	367.6±13.59A	364.65±5.76A	370.54±8.9A	368.15±8.73A
	Cloudy	374.01±24.86a	379.07±30.71a	371.44±10.46a	373.84±9.19a	380.37±5.66a	375.39±44.65a	370.94±8.06a	371.18±10.75a	379.72±21.54a	375.93±5.23a
1899-12-31 19:00:00	Sunny	374.53±7.57A	376.06±12.23A	364.19±9.67A	375.73±7.22A	373.77±22.28A	381.27±6.94A	373.5±12.8A	365.43±6.79A	371.62±9.78A	369.69±10A
	Cloudy	378.07±23.73a	379.19±36.18a	374.69±11.75a	383.03±9.88a	378.24±5.24a	387.91±50.36a	372.96±7.26a	373.19±9.63a	382.53±24.18a	375.11±5.18a
1899-12-31 20:00:00	Sunny	379.33±7.93A	378.82±11.96A	367.75±10.17A	380.12±6.3A	379.86±24.37A	385.76±7.94A	378.43±12.46A	371.54±6.3A	377.14±10A	374.36±9.67A
	Cloudy	379.75±24.81a	382.21±38.45a	381.52±9.83a	381.63±8.57a	383.79±6.16a	383.12±47.2a	380.68±8.56a	378.05±9.03a	383.29±23.22a	377.1±6.04a
1899-12-31 21:00:00	Sunny	386.08±7.55A	382.11±13.64A	374.27±10.15A	384.37±7.41A	385.23±21.52A	390.07±9.35A	384.33±14.33A	377.37±6.62A	380.12±11.33A	374.47±10.41A
	Cloudy	383.68±29.31a	386.59±43.65a	384.66±9.89a	389.73±7.27a	380.89±5.43a	393.9±53.27a	379.42±7.31a	374.85±10.66a	385.99±27.85a	377.6±5.61a
1899-12-31 22:00:00	Sunny	389.51±8.83A	382.3±16A	376.19±9.71A	389.92±6.49A	387.02±21.5A	393.89±9.22A	389.38±12.58A	381.85±6.91A	384.72±13.46A	379.06±9.63A
	Cloudy	385.3±30.5a	384.62±44.91a	381.65±8.2a	389.61±7.69a	380.25±4.65a	386.85±54.03a	379.07±7.42a	375.01±12.12a	386.42±26.15a	382.48±6.7a
1899-12-31 23:00:00	Sunny	391.18±10.21A	386.84±13.18A	378.4±11.2A	390.21±5.77A	387.9±19.42A	396.72±10.87A	396.21±10.77A	387.76±6.09A	384.75±12.67A	380.43±11.01A
	Cloudy	389.11±26.36a	394.88±49.61a	391.94±7a	396.13±6.32a	380.07±4.02a	391.37±45.79a	389.02±8.47a	376±13.06a	391.27±28.26a	386.47±7.8a
Identical letters (capital letters for sunny conditions, case letters for cloudy conditions) indicate homogeneous groups without statistically significant differences (p>0.05). All values are means ± SE; n=120.
